# Supplementary material for: Carotid Duplex-Derived Markers Across Angiographic Coronary Artery Disease Burden: A Pandemic-Era Real-World Cohort Study
Source: J Clin Med. 2026 Jun 5;15(11):4383. doi: 10.3390/jcm15114383 (PMC13257789; doi:10.3390/jcm15114383)
Supplement: Supplementary file 1 [file jcm-15-04383-s001.zip]

Archive with 1 entries (1 files):
- jcm-4290561-supplementary.pdf
